# Supplementary material for: Optimizing the Preparation of Silk Fibroin Nanoparticles and Their Loading with Polyphenols: Towards a More Efficient Anti-Inflammatory Effect on Macrophages
Source: Pharmaceutics. 2023 Jan 12;15(1):263. doi: 10.3390/pharmaceutics15010263 (PMC9861267; doi:10.3390/pharmaceutics15010263)
Supplement: Supplementary file 1 [file pharmaceutics-15-00263-s001.zip]

Archive with 2 entries (2 files):
- pharmaceutics-2094464_Supp Info.pdf
- Supplementary Video S1.mp4
